# Supplementary material for: Vitamin D for primary dysmenorrhea and endometriosis-related pain – A systematic review of registered RCTs
Source: PLoS One. 2025 Apr 21;20(4):e0321393. doi: 10.1371/journal.pone.0321393 (PMC12011270; doi:10.1371/journal.pone.0321393)
Supplement: S2 Table — (XLSV) [file pone.0321393.s002.xlsx]

## Sheet: Original search result
order	Registration ID		Public Title (trial registration title)	Date of Registration	exclusion code
10	IRCT20220720055506N1		Evaluation of vitamin D,E combination therapy on women with primary Dysmenorrhea	2023-02-01	E1
11	IRCT20180218038789N3		Effect of vitamin D on intensity of dysmenorrhea	2020-09-15	E1
12	IRCT20120104008611N7		Comparison of the effect of vitamin D, vitamin E and ginger on pain intensity of menstruation among students	2018-03-09	E1
13	IRCT201707223860N32		The effect of vitamin D on women with menstrual pain	2017-09-16	E1
14	IRCT201402043706N21		Effect of combined calcium-vitamin D and only calcium on pain severity and menstrual bleeding in students with primary dysmenorrhea	2014-02-22	E1
15	IRCT201305212324N9		The effect of vitamin D on severity of primary dysmenorrhea and amount of menstrual bleeding	2014-01-18	E1
54	IRCT201707223860N32		The effect of vitamin D on women with menstrual pain	2017-09-16	E1
18	IRCT20220313054270N1		The effect of Vitamin D and Vitamin E on the severity of postpartum pain	2022-11-01	E2
21	ChiCTR2200060789		The relationship between vitamin D and chronic pain	2022-06-11	E2
23	NCT05047393		Vitamin D Level and Pain Type in Coccygodynia	2021-08-31	E2
26	NCT04291833		Prospective, Assessment of Vitamin D and Calcium Supplementation, Improvement of Nutritional Status and Preoperative Rehabilitation in Patients Before Knee Arthroplasty.	2020-02-27	E2
27	IRCT20191019045153N1		The Effect of Vitamin D on the Treatment of Patients with Chronic Musculoskeletal Pain	2019-12-07	E2
44	NCT01023490		Vitamin D Treatment to Patients Suffering From Chronic Pain and Vitamin D Hypovitaminosis	2009-11-30	E2
61	CTRI/2020/12/029485		Studying the roles of vitamin D in Infertility	2020-12-01	E2
68	ACTRN12619000083190		The impact of vitamin d level on in vitro fertilisation outcomes	2019-01-21	E2
77	NCT03167008		Vitamin D Level vs Semen Parameters	2017-05-23	E2
82	IRCT2014030916911N1		Evaluation of calcitriol on IVF outcome in infertile women with vitamin D deficiency	2014-08-05	E2
90	IRCT201107314339N3		The effect of vitamin D in succss of IVF	2011-08-09	E2
91	IRCT201105096426N1		Effect of Calcium-vitamin D in efficacy of induction-ovulation in infertile women with polycystic ovary syndrome	2011-06-21	E2
92	IRCT201009131760N9		Assessment the effect of Ca-Vitamin D and metformin on PCOS	2011-04-03	E2			#REF!
93	EUCTR2010-024588-42-DK		Vitamin D supplementation and male infertility: a randomized double blinded clinical trial	2011-02-11	E2
94	ChiCTR2100047286		The effect of Vitamin D on reproductive outcomes of patients with PCOS: a randomization study	2021-06-11	E2
95	ChiCTR2100042326		The effect of vitamin D on hyperandrogenism and metabolism in patients with PCOS	2021-01-19	E2
96	CTRI/2019/11/021926		Does Vitamin D supplementation affect clinical, metabolic and hormonal profiles of patients with Polycystic Ovary Syndrome (PCOS)	2019-11-08	E2
97	NCT04010942		Vitamin D for Polycystic Ovary Syndrome Clomiphene Resistant Women	2019-07-02	E2
98	NCT03898934		Vitamin D Supplementation in PCOS Patients	2019-03-30	E2
99	NCT03380091		Metformin, Vitamin D, and Depression in Polycystic Ovary Syndrome (PCOS) Trial	2017-12-15	E2
100	EUCTR2016-000503-87-HU		Weekly 30000 IU vitamin D treatment in PCOS patients	2016-05-11	E2
101	NCT02656121		Correction of Vitamin D Deficiency and Its Effect on Ovulation Induction in Women With PCOS (VIDEO): A Feasibility RCT	2016-01-12	E2
102	CTRI/2014/01/004299		To study the effects of vitamin D supplementation on insulin resistance in Poly-Cystic Ovarian Syndrome (PCOS)	2014-01-07	E2
2	ChiCTR2300067284		Effect of vitamin D supplementation on the clinical outcome of assisted reproductive technology in infertile patients with endometriosis	2023-01-03	E3
4	IRCT20190529043753N1		Evaluation of Lipid Profiles and Plasma Vitamin D Levels in Endometriosis Patients' beforeand after Radical Laparoscopic Surgery	2019-07-25	E3
9	IRCT201606275623N86		Effect of supplementation in treatment of patients with endometrial hyperplasia	2016-07-01	E3
16	ChiCTR2300069913		The role of Vitamin D-assisted patient-controlled intravenous analgesia in acute and chronic pain after thoracic surgery: a prospective, randomized, double-blind, placebo-controlled study	2023-03-29	E3
17	IRCT20230110057093N1		Comparison of pain after abdominal surgery in patients receiving Nasocalcin spray or vitamin D and Nasocalcin spray	2023-03-14	E3
19	NCT05619289		Immune Mechanisms of Vitamin D to Reduce Chronic Pain After Burn	2022-11-01	E3
20	NCT05458024		Vitamin D to ENhance TraUma REcovery	2022-07-11	E3
22	NCT05259527		Vitamin D Supplementation on Reported Rates of Taxane-Induced Neuropathy	2022-02-17	E3
24	NCT04687527		Vitamin D Levels and Postoperative Pain in Laparoscopic Cholecystectomy	2020-12-22	E3
25	IRCT20190831044650N1		The Effects of spinal stabilization and Vitamin D on the tumor necrosis factor-a and interleukin-10 in women with Chronic Low Back Pain	2020-03-02	E3
28	CTRI/2019/02/017793		Vitamin D in chronic Tension-Type Headache	2019-02-22	E3
29	NCT03313076		Vitamin D and n-3 Polyunsaturated Fatty Acids (PUFAs) to Prevent Chronic Pain Following Major Thermal Burn Injury	2017-09-20	E3
31	NCT03148288		Vitamin D Supplementation in IBS	2017-05-09	E3
32	EUCTR2017-001022-17-SE		Vitamin D supplementation to breast cancer survivors with joint pain on treatment with an aromatase inhibitor to reduce their risk for breast cancer relapse. The patients is its own control and pain is measured before and after 12 weeks of vitamin D supplementation	2017-03-13	E3
33	NCT02664857		Vitamin D Supplementations and Postoperative Pain	2016-01-20	E3
34	IRCT201509047117N7		Effects of vitamin D supplementation on different aspects of health	2015-11-25	E3
35	IRCT2014041517298N1		Effect of vitamin D on fatigu and musculo-skeletal pain of female nurses	2014-06-22	E3
36	CTRI/2014/03/004459		A clinical trial to study the effect of vitamin D on improving the pain in chronic low back pain patients.	2014-03-10	E3
38	ISRCTN70909899		Vitamin D and non-specific musculoskeletal complaints in non-Western immigrants	2013-07-12	E3
39	NCT01799655		Does Vitamin D Deficiency Associated With Hypercoagulability & Increased Thrombin Generation?	2013-02-06	E3
40	NCT01764139		Vitamin D Levels In Patients Who Has Normal to Grade 2 Knee Arthroscopy Changes	2013-01-07	E3
41	NCT01417923		The Immune and Clinical Impacts of Vitamin D in Patients With Chronic Musculo-skeletal Pain	2011-08-01	E3
42	NCT01351805		Vitamin D and Fish Oil for Autoimmune Disease, Inflammation and Knee Pain	2011-05-04	E3
43	ACTRN12610000322033		The role of vitamin D in the treatment of nerve pain in diabetes	2010-04-21	E3
45	IRCT138711201548N2		Comparison of the effect of dydrogesterone and calcium plus vitamin D on the severity of premenstrual syndrome	2009-09-09	E3
46	NL-OMON33615		Vitamin D suppletion and aspecific musculo-skeletal disorders	2008-01-11	E3
47	NCT00535158		Vitamin D 2 to Dialysis Patients	2007-09-24	E3
48	NCT00416715		Vitamin D Deficiency, Muscle Pain, Joint Pain, and Joint Stiffness in Postmenopausal Women Receiving Letrozole For Stage I-III Breast Cancer	2006-12-27	E3
49	NCT00365105		Zoledronate, Vitamin D, and Calcium With or Without Strontium 89 or Samarium 153 in Preventing or Delaying Bone Problems in Patients With Bone Metastases From Prostate Cancer, Lung Cancer, or Breast Cancer	2006-08-16	E3
55	IRCT201402043706N21		Effect of combined calcium-vitamin D and only calcium on pain severity and menstrual bleeding in students with primary dysmenorrhea	2014-02-22	E3
58	IRCT20210820052235N1		The effect of vitamin D on the outcome of IVF therapy in women with poor response to IVF treatment.	2022-06-06	E3
59	NCT05393011		Relationship Between Some Vitamins and Antioxidants With in Vitro Fertilization Outcomes	2022-05-23	E3
60	NCT04721899		Vitamin D and Endometrial Receptivity in Infertile Women	2021-01-19	E3
62	NCT04547530		Effect of Vitamin D Supplementation in Live Birth Rate of in Vitro Fertilization Outcome	2020-09-07	E3
63	IRCT20200412047046N1		Investigation of the effect of vitamin D treatment on asthenospermia in infertile patients with vitamin D insufficiency	2020-04-25	E3
64	NCT03989778		Vitamin D and Polycystic Ovarian Syndrome (PCOS)	2019-06-13	E3
65	NCT03890458		The Effect of Vitamin D on Fertility	2019-03-11	E3
66	NCT03864198		To Evaluate the Effect of Reveratrol,Folic Acid, Vitamin D, Vitamin B12 and B6 in Male Infertility	2019-02-14	E3
67	NCT03829943		Vitamin D and Human Sperm DNA Fragmentation	2019-01-31	E3
69	IRCT20120913010826N29		The effect of vitamin D supplementation in people with sperm motility disorder	2018-04-29	E3
70	NCT03503006		Effects of Vitamin D Status on the Outcome of Ivf - Embryo Transfer	2018-04-11	E3
71	IRCT20151128025274N4		The effect of vitamin D supplementation on male infertility	2018-03-28	E3
72	NCT03305510		Vitamin D Deficiency of Couples and Infertility	2017-10-08	E3
73	CTRI/2017/09/009678		Vitamin D supplementation in infertile males with decreased sperm count and motility.	2017-09-07	E3
74	ACTRN12617001221347		The Role of Vitamin D in Fertility and In Vitro Fertilisation (IVF) Outcomes	2017-08-21	E3
75	ChiCTR-RRC-17011904		A study for exploring the specific part of IVF damage process resulted from vitamin D deficiency	2017-07-08	E3
76	NCT03209856		Vitamin D Supplementation in Vitamin Deficient Women Undergoing IVF Cycles: Does it Affect the Fertility Outcome?	2017-07-04	E3
78	NCT02987478		Effect of Vitamin D Status on Clinical Pregnancy Rates Following Intra Cytoplasmic Sperm Injection	2016-11-29	E3
79	NCT02365337		Influence of Serum Vitamin D Levels on Embryo Morphokinetic Parameters	2015-02-09	E3
80	NCT02341365		Vitamin D Influence on Oocyte Donation	2014-11-07	E3
81	IRCT2014081018662N1		Effect of vitamin E, vitamin D on treatment of infertility in PCOS patients	2014-08-21	E3
83	NCT02187146		The Effects of Serum Vitamin D and IVF Outcome	2014-07-08	E3
84	NCT02209168		Differences in Ovarian Reserve Markers and Vitamin D Between Infertile Indian, Arabian and Caucasian Population	2014-06-27	E3
85	IRCT201207156420N11		Treatment of vitamin D deficiency in assisted reproductive cycles.	2013-12-24	E3
86	NCT01999608		Vitamin D Deficiency and Ovarian Reserve Among Infertile Patients	2013-11-18	E3
87	NCT01985672		Vitamin D Deficiency and Pregnancy Rates in Women Undergoing Frozen Embryo Transfer	2013-11-10	E3
88	IRCT201104216246N1		Role Of Vitamin D In Reproductive Success Following Intra Uterin Insemination In Polycystic Ovary Syndrome Patients	2011-09-04	E3
89	NCT01419743		Effect of Vitamin D Supplementation on In-vitro Fertilization (IVF) Outcomes	2011-08-16	E3
1	IRCT20120718010324N78		Effect of vitamin D in the treatment of endometriosis	2023-05-25	E4
3	ChiCTR2200066342		Effect of vitamin D supplementation on clinical outcome of ART fresh embryo transplantation in patients with endometriosis complicated with infertility	2022-12-01	E4
37	NCT02002000		Chronic Pain and Vitamin D	2013-11-29	E4
50	IRCT20220720055506N1		Evaluation of vitamin D,E combination therapy on women with primary Dysmenorrhea	2023-02-01	E4
51	IRCT20180218038789N3		Effect of vitamin D on intensity of dysmenorrhea	2020-09-15	E4
57	IRCT20130211012438N34		The effects inofolic supplementation, probiotic and vitamin D in polycystic ovary syndrome women candidate for In Vitro fertilization	2023-01-23	E4
8	IRCT2015081823678N1		The effects of vitamin D on endometriosis	2015-09-29	E5	Ref 24, excluded
5	IRCT20170513033941N60		The effect of vitamin D supplementation in treatment of endometriosis	2019-06-15	Included
6	IRCT2013021912151N3		Comparing between prescription and not prescription of vitamin D on recurrence of endometriosis related pains	2014-09-23	Included
7	NCT02387931		Supplementation in Adolescent Girls With Endometriosis	2013-05-29	Included
30	IRCT201707223860N32		The effect of vitamin D on women with menstrual pain	2017-09-16	Included
52	IRCT20160308026962N4		Investigating the effect of vitamin D and vitamin E on Intensity and Duration of Dysmenorrhea	2020-08-03	Included
53	IRCT20120104008611N7		Comparison of the effect of vitamin D, vitamin E and ginger on pain intensity of menstruation among students	2018-03-09	Included
56	IRCT201305212324N9		The effect of vitamin D on severity of primary dysmenorrhea and amount of menstrual bleeding	2014-01-18	Included

## Sheet: exclusion code
Exclusion Code	Reason for exclusion	Number of trials
E1	Duplication	7
E2	Trials without publications	23
E3	Unrelated to the studies health conditions or interventions	58
E4	Trials not completed	6
E5	Excluded in final step	1
Included		7
