# Supplementary material for: Vitamin D for primary dysmenorrhea and endometriosis-related pain – A systematic review of registered RCTs
Source: PLoS One. 2025 Apr 21;20(4):e0321393. doi: 10.1371/journal.pone.0321393 (PMC12011270; doi:10.1371/journal.pone.0321393)
Supplement: S10 Table — (XLSV) [file pone.0321393.s010.xlsx]

## Sheet: Sheet1
Research question: Efficacy of Vit D on general dysmenorrhea or endometriosis-related pain
Trial Design		Results
Study	Outcome measurement tool	No. of RCT included	No. of participants	Mean (SD) of Vit D Group at 1st month	Mean (SD) of Control Group at 1st month	Mean (SD) of Vit D Group at 2nd month	Mean (SD) of Control Group at 2nd month	Mean (SD) of Vit D Group at 3rd month	Mean (SD) of Control Group at 3rd month	Mean (SD) of Vit D Group at 6th month	Mean (SD) of Control Group at 6th month
Amzajerdi 2023	Pain severity (VAS) - PP	1	78	5.33 ± 2.39	6.53 ± 2.30	3.92 ± 2.36	6.79 ± 2.17	N/A	N/A	N/A	N/A
Behrouzi 2023	Pain severity (VAS) - PP	1	50	6.20 ± 1.58	6.72 ± 2.03	5.40 ± 1.73	7.04 ± 1.90	N/A	N/A	N/A	N/A
Rahnemaei 2021	Pain intensity (NRS) - PP	1	107	6.3 ± 1.7	6.6 ± 1.5	5.6 ± 1.7	6.5 ± 1.6	N/A	N/A	N/A	N/A
Mehdizadehkashi 2021	N/A	1	60	N/A	N/A	N/A	N/A	4.8± 1.7	4.9± 2.8	N/A	N/A
Nodler 2020	Pain (VAS) - PP	1	42	N/A	N/A	N/A	N/A	6.2±2.5	4.9 ±2.3	5.5± 3.02	4.4± 2.96
Pakniat 2019	Pain (VAS) - PP	1	100	5.44 ± 1.40	6.48 ± 0.71	5.20 ± 1.34	6.0 ± 0.70	N/A	N/A	N/A	N/A
Almassinokiani 2016	Pain severity (VAS) - PP	1	38	N/A	N/A	N/A	N/A	2.1±2.33	2.73±2.84	N/A	N/A
Behrouzi 2023	Duration of pain (CMSS scale)	1	50	1.64 ±0.90	2.72±1.24	1.44±0.65	3.00±1.10	N/A	N/A	N/A	N/A
Nodler 2020	Pain medication usage (nonnarcotic pain tablets) taken per week	1	42	N/A	N/A	N/A	N/A	4.8 (2.8, 6.7)	2.2(0.1, 4.4)	3.2(0.9, 5.6)	3.3 (0.8, 5.9)
Summary of evidence certainty for the primary outcomes
Outcomes	No. of participants (studies)	Eﬀect estimate (MD with 95% CI)	Quality of the evidence
Pain severity /intensity (VAS scale)	308 (5)	-1.12 [-2.16, -0.07]	⊕⊕⊝⊝ Lowa,b
Pain intensity (NRS scale)	107 (1)	-0.09 [-1.53, -0.27]	⊕⊕⊝⊝ Lowb,c
Duration of pain (CMSS scale)	50 (1)	-1.56 [-2.06, -1.06]	⊕⊕⊕⊝ Moderateb
Pain medication usage (nonnarcotic pain tablets) taken per week	42 (1)	-0.10 [-3.39, 3.19]	⊕⊕⊕⊝ moderateb
GRADE Working Group grades of evidence
High certainty: We are very confident that the true effect lies close to that of the estimate of the effect.
Moderate certainty: We are moderately confident in the effect estimate: The true effect is likely to be close to the estimate of the effect, but there is a possibility that it is substantially different.
Low certainty: Our confidence in the effect estimate is limited: The true effect may be substantially different from the estimate of the effect.
Very low certainty: We have very little confidence in the effect estimate: The true effect is likely to be substantially different from the estimate of effect.
Explanation:
a Some concerns or high risk of bias
b Imprecision (small sample size)
c Inconsistency (high heterogeneity)
